# Supplementary material for: A Network-Based Analysis of Disease Complication Associations for Obstetric Disorders in the UK Biobank
Source: J Pers Med. 2021 Dec 17;11(12):1382. doi: 10.3390/jpm11121382 (PMC8705804; doi:10.3390/jpm11121382)
Supplement: Supplementary file 1 [file jpm-11-01382-s001.zip]

Archive with 1 entries (1 files):
- jpm-1479839-supplementary.pdf
